# Supplementary material for: A developmentally controlled cellular decompartmentalization process executes programmed cell death in the Arabidopsis root cap
Source: Plant Cell. Author manuscript; Available in PMC 2024 Sep 29. (PMC7615778; doi:10.1093/plcell/koad308)
Supplement: Table S1 [file EMS192759-supplement-Table_S1.xlsx]

## Sheet: Plasmids
Constructs	Components	Resources	Plasmid ID	Comes from	Appears in			Check if published
pH3.3::SP-mTFP1-KDEL		This study (Rafael)	RABp83	LR reaction with pB7m24GW,3 (lab stock # 14) pEN-L4-pH3.3-R1 (lab stock # 300) pEN-L1-SP-mTFP1-KDEL-L2 (RABp72)	Fig. S2
	pB7m24GW,3 (lab stock # 14)	Published Karimi et al. 2002 (https://pubmed.ncbi.nlm.nih.gov/11992820/)
	pEN-L4-pH3.3-R1 (lab stock # 300)
	pEN-L1-SP-mTFP1-KDEL-L2 (RABp72)
pPASPA3::CPK17-mTFP1		This study (Rafael)	RABp37	LR reaction of RABp16, RABp2, lab stock 14, and pEN-L4-PASPA3-R1 (lab stock #22)	Fig. 2, S1
	pB7m24GW,3 (lab stock # 14)	Published Karimi et al. 2002 (https://pubmed.ncbi.nlm.nih.gov/11992820/)
	pEN-L4-PASPA3-R1 (lab stock #22)	Published in Fendrych et al. 2014
	pEN-R2-mTFP1 2xFLAG-L3 (RABp2)	Got from Steffen (template from Pasin et al. 2014 (https://pubmed.ncbi.nlm.nih.gov/25053970/))
	pEN-L1-CPK17 fragment-L2 (RABp16)	Info in email from Rafael;
pTATD::COX4-mTFP1		This study (Qiangnan)	pFQN149	lab322+pfqn4+Zolin59	Fig. 1
	pEN-L4-pTATD-R1 (lab322)
	L1-cox4-mts-mTFP1-L2 (pFQN4)
	pD-pB7m24GW-FASTgreen (Zolin59)	Comment in Zongcheng's plasmid list : From Dirk's labs
pTATD::SP-mTFP1-KDEL		This study (Rafael)	RABp87	LR reaction with pB7m24GW,3 (lab stock # 14) pEN-L4-pAt3g03500-R1 (Tube from Marlies) pEN-L1-SP-mTFP1-KDEL-L2 (RABp72)	Fig. 1
	pB7m24GW,3 (lab stock # 14)	Published Karimi et al. 2002 (https://pubmed.ncbi.nlm.nih.gov/11992820/)
	pEN-L4-pTATD-R1 (lab322)	Cloned by Marlies? Why? How? Published? Info in CLC says it was cloned into pDONRP4-P1R
	pEN-L1-SP-mTFP1-KDEL-L2 (RABp72)
pH3.3::COX4-mTFP1		This study (Hannah)	pHV066	lab300 + pFQN4 + Alice36 LR rxn	Fig. 3
	pEN-L4-pH3.3-R1 (lab stock # 300)
	L1-cox4-mts-mTFP1-L2 (pFQN4)
	Alice36
pH3.3::CPK17-mTFP1		This study (Hannah)	pHV067	lab300 + RABp17 + RABp2 + Alice135 LR rxn	Fig. 3
	pEN-L4-pH3.3-R1 (lab stock # 300)
	pEN-L1-CPK17 fragment-L2 (RABp16)	Info in email from Rafael;
	pEN-R2-mTFP1 2xFLAG-L3 (RABp2)	Got from Steffen (template from Pasin et al. 2014 (https://pubmed.ncbi.nlm.nih.gov/25053970/))
	Alice135
pH3.3::NLS-Tdtomato		This study (Hannah)	pHV068	lab300 + lab16 + Zolin59 LR rxn	Fig. 3, S2
	pEN-L4-pH3.3-R1 (lab stock # 300)
	pEN-L1-NLS-tdTomato-L2 (lab # 16)
	pD-pB7m24GW-FASTgreen (Zolin59)	Comment in Zongcheng's plasmid list : From Dirk's labs
pSMB::NLS-PHGFP		This study (Hannah)	pHV103	pPCD525 + pPCD430 + pHV011 +pHV099 +pPCD537 + pHV014 + pHV012	Fig. 5, S6
	pPCD525
	pPCD430
	pHV011
	pHV099
	pPCD537
	pHV014
	pHV012
pSMB::NLS-YC3.6		This study (Hannah)	pHV104	pPCD525 + pPCD430 + pHV011 +pHV100 +pPCD537 + pHV014 + pHV012	Fig. 5, S6
	pPCD525
	pPCD430
	pHV011
	pHV100
	pPCD537
	pHV014
	pHV012
pPASPA3::NLS-PHGFP		This study (Zolin)	pZolin13		Fig. 4, S5
pPASPA3::NLS-YC3.6		This study (Zolin)	pZolin46		Fig. 4, S5
pPASPA3::H2A-GFP		Fendrych et al., 2014			Where do we use this constuct/plant line?
pPASPA3::NLS-Tdtomato		Xuan et al., 2016			Fig. 1, 2, S1
pPASPA3::ToIM		Fendrych et al., 2014			Fig. 2
pSCAMP5::SCAMP5-GFP		provided by Prof. Daniel Van Damme			Fig. S1
pSMB::NLS-GFP-GUS		Xuan et al., 2016			Fig. 1, 2, 7, S1, S7
pSMB::NLS-YFP		Kamiya et al., 2016			Fig. 3, 7, S7
pUBQ10::GFP-VAMP711		Feng et al., 2017			Fig. S1
35S::GFP-GPI		Martinière et al. 2012 (https://www.pnas.org/doi/10.1073/pnas.1202040109)			Fig. 2, S1
pUBQ10::3xmCherry-SYP122		Provided by Joop EM Vermeer			Fig. S1
