# Supplementary material for: A developmentally controlled cellular decompartmentalization process executes programmed cell death in the Arabidopsis root cap
Source: Plant Cell. Author manuscript; Available in PMC 2024 Sep 29. (PMC7615778; doi:10.1093/plcell/koad308)
Supplement: Table S2 [file EMS192759-supplement-Table_S2.xlsx]

## Sheet: Sheet1
Primer number	Name given	Sequence	Direction
PR1	NLS-pHGFP_Fwd2	AGAAGTGAAGCTTGGTCTCAGGCTCCATGCAGCCTTCTCTTAAACG	F
PR2	NLS-pHGFP_Rev	AGGGCGAGAATTCGGTCTCACTGATTATTTGTATAGTTCATCCA	R
PR3	NLS-YC3.6_Fwd	AGAAGTGAAGCTTGGTCTCAGGCTCCATGCTGCAGCCTAAGAAGAA	F
PR4	NLS-YC3.6_Rev	AGGGCGAGAATTCGGTCTCACTGATTACTCGATGTTGTGGCGGA	R
PR5	attB1-Cox4mts-mTFP1_Fwd	GGGGACAAGTTTGTACAAAAAAGCAGGCTCCATGCTTTCACTACGTCAATCTATAAGATTTTTCAAGCCAGCCACAAGAACTTTGTGTAGCTCTAGATATCTGCTTCAGCAAAAACCCGGATCCATGGTTTCTAAAGGTGAAGA	F
PR6	attB2-mTFP1*_Rev	GGGGACCACTTTGTACAAGAAAGCTGGGTCTTAACCAGAGCCTCCATCGG	R
PR7	attB1-CPK17_Fwd	GGGGACAAGTTTGTACAAAAAAGCAGGCTCCatgggaaattgttgctctca	F
PR8	attB2-CPK17_Rev	GGGGACCACTTTGTACAAGAAAGCTGGGTGtatagggccttgtttggttg	R
PR9	attB2-KDEL-mTFP1_Rev	GGGGACCACTTTGTACAAGAAAGCTGGGTGCTACAGCTCGTCCTTACCAGAGCCTCCATCGG	R
PR10	SP-mTFP1_Fwd	CTCTTTCTCATCTTTTCACTTCTCCTATCATTATCCTCGGCCGAAATGGTTTCTAAAGGTGAAGA	F
PR11	attB1-SP_Fwd	GGGGACAAGTTTGTACAAAAAAGCAGGCTCCATGAAGACTAATCTTTTTCTCTTTCTCATCTTTTCAC	F
PR12	pHGFP_Rev	TTATTTGTATAGTTCATCCATGCCATGTGTAATC	R
PR13	NLS-pHGFP_Fwd1	ATGCAGCCTTCTCTTAAACGCATGAAAATAGAGCCATCTTCTCAACCTATGAGTAAAGGAGAAGAACTTTTC	F
PR14	attB2-pHGFP_Rev	GGGGACCACTTTGTACAAGAAAGCTGGGTATTATTTGTATAGTTCATCCATGCCATGTGTAATC	R
PR15	attB1-NLS_Fwd	GGGGACAAGTTTGTACAAAAAAGCAGGCTTAATGCAGCCTTCTCTTAAACGCA	F
PR16	attB1-NLS1_Fwd	GGGGACAAGTTTGTACAAAAAAGCAGGCTTAatgctgcagcctaagaagaag	F
PR17	attB2-rbsS_Rev	GGGGACCACTTTGTACAAGAAAGCTGGGTACGAAAGCTCTGCAGCCAACTAG	R
PR18	attB1-pTATD_Fwd	GGGGACAACTTTGTATAGAAAAGTTGtttccttaggcggttctcttc	F
PR19	attB4-pTATD_Rev	GGGGACTGCTTTTTTGTACAAACTTGtttcaccgtgaggttcttgg	R
PR20	attB2-mTFP1 2xFLAG_Fwd	GGGGACAGCTTTCTTGTACAAAGTGGCCGGTGGCGGAGGTATGGTTTCTAAAGGTGAAGAGACTACAATG	F
PR21	attB3-mTFP1 2xFLAG_Rev	GGGGACAACTTTGTATAATAAAGTTGTTATGCTCCTTTATCGTCGTCATCCTTATAG	R
PR22	attB4_proSCAMp5_Fwd	GGGGACAACTTTGTATAGAAAAGTTGGCttttatcgatcgaaatccgtcttaccatc	F
PR23	attB1r_proSCAMp5_Rev	GGGGACTGCTTTTTTGTACAAACTTGCtgtttgttagagatcctagaataacgatac	R
PR24	attB1_gSCAMp5_FWD	GGGGACAAGTTTGTACAAAAAAGCAGGCTCCATGAATCGCCACCACGATCC	F
PR25	attB2_gSCAMp5_Rev	GGGGACCACTTTGTACAAGAAAGCTGGGTGCTTGTTTCCCCTAAAGTAGAGGTAAATTTTctg	R
