# Supplementary material for: A developmentally controlled cellular decompartmentalization process executes programmed cell death in the Arabidopsis root cap
Source: Plant Cell. Author manuscript; Available in PMC 2024 Sep 29. (PMC7615778; doi:10.1093/plcell/koad308)
Supplement: Table S3 [file EMS192759-supplement-Table_S3.xlsx]

## Sheet: Sheet1
Table 3. Plant materials used in this research
Plant lines	Background	Resources
pSMB::NLS-GFP-GUS	Col_0	Xuan et al., 2016
pSMB::NLS-YFP	smb-3	Kamiya et al., 2016
pPASPA3::H2A-GFP	Col_0	Fendrych et al., 2014
pPASPA3::NLS-Tdtomato	Col_0	Xuan et al., 2016
pTATD::SP-mTFP1-KDEL	Col_0	This study
pTATD::COX4-mTFP1	Col_0	This study
pPASPA3::CPK17-mTFP1	Col_0	This study
pUBQ10::3xmCherry-SYP122	Col_0	This study
pSCAMP5::SCAMP5-GFP	Col_0	This study
pUBQ10::GFP-VAM711	Col_0	Feng et al., 2017
35S::GFP-GPI	Col_0	Martinière et al. 2012
pPASPA3::ToIM	Col_0	Fendrych et al., 2014
pH3.3::NLS-Tdtomato	smb-3	This study
pH3.3::SP-mTFP1-KDEL	smb-3	This study
pH3.3::COX4-mTFP1	smb-3	This study
pH3.3::CPK17-mTFP1	smb-3	This study
pPASPA3::NLS-YC3.6	Col_0	This study
pPASPA3::NLS-PHGFP	Col_0	This study
pSMB::NLS-YC3.6	smb-3	This study
pSMB::NLS-PHGFP	smb-3	This study
pPASPA3::NLS-Tdtomato/pTATD::SP-mTFP1-KDEL	Col_0	This study
pPASPA3::NLS-Tdtomato/pTATD::COX4-mTFP1	Col_0	This study
pPASPA3::NLS-Tdtomato/pPASPA3::CPK17-mTFP1	Col_0	This study
pSMB::NLS-GFP/pUBQ10::3xmCherry-SYP122	Col_0	This study
pPASPA3::NLS-Tdtomato/pSCAMP5::SCAMP5-GFP	Col_0	This study
pPASPA3::NLS-Tdtomato/pUBQ10::GFP-VAM711	Col_0	This study
pPASPA3::NLS-Tdtomato/p35S::GFP-GPI	Col_0	This study
p35S::GFP-GPI/pUBQ10::3xmCherry-SYP122	Col_0	This study
pH3.3::NLS-Tdtomato/pH3.3::SP-mTFP1-KDEL	smb-3	This study
pH3.3::NLS-Tdtomato/pH3.3::COX4-mTFP1	smb-3	This study
pH3.3::NLS-Tdtomato/pH3.3::CPK17-mTFP1	smb-3	This study
