# Supplementary material for: A developmentally controlled cellular decompartmentalization process executes programmed cell death in the Arabidopsis root cap
Source: Plant Cell. Author manuscript; Available in PMC 2024 Sep 29. (PMC7615778; doi:10.1093/plcell/koad308)
Supplement: Table S4 [file EMS192759-supplement-Table_S4.xlsx]

## Sheet: main figures
Supplemental Data, Jie Wang et al. (2023). SMB controls decompartmentalization in Arabidopsis root cap cells to execute programmed cell death. Plant Cell.
	Supplemental Data Set S4. ANOVA Tables.
	SS = Sum of squares; DF = degrees of freedom; MS = Mean Squares
	Figure 1E
	ANOVA table	SS	DF	MS	F (DFn, DFd)	P value
	Treatment (between columns)	N.A	N.A	N.A	N.A	N.A
	Residual (within columns)	N.A	N.A	N.A
	Total	N.A	N.A
	Figure 1F
	ANOVA table (one-way ANOVA)	SS	DF	MS	F (DFn, DFd)	P value
	Treatment (between columns)	N.A	N.A	N.A	N.A	N.A
	Residual (within columns)	N.A	N.A	N.A
	Total	N.A	N.A
	Figure 1G
	ANOVA table (one-way ANOVA)	SS	DF	MS	F (DFn, DFd)	P value
	Treatment (between columns)	N.A	N.A	N.A	N.A	N.A
	Residual (within columns)	N.A	N.A	N.A
	Total	N.A	N.A
	Figure 2G
	ANOVA table (one-way ANOVA)	SS	DF	MS	F (DFn, DFd)	P value
	Treatment (between columns)	N.A	N.A	N.A	N.A	N.A
	Residual (within columns)	N.A	N.A	N.A
	Total	N.A	N.A
	Figure 3D
	ANOVA table (one-way ANOVA)	SS	DF	MS	F (DFn, DFd)	P value
	Treatment (between columns)	N.A	N.A	N.A	N.A	N.A
	Residual (within columns)	N.A	N.A	N.A
	Total	N.A	N.A
	Figure 3E
	ANOVA table (one-way ANOVA)	SS	DF	MS	F (DFn, DFd)	P value
	Treatment (between columns)	N.A	N.A	N.A	N.A	N.A
	Residual (within columns)	N.A	N.A	N.A
	Total	N.A	N.A
	Figure 4C
	ANOVA table (one-way ANOVA)	SS	DF	MS	F (DFn, DFd)	P value
	Treatment (between columns)	N.A	N.A	N.A	N.A	N.A
	Residual (within columns)	N.A	N.A	N.A
	Total	N.A	N.A
	Figure 4D
	ANOVA table (one-way ANOVA)	SS	DF	MS	F (DFn, DFd)	P value
	Treatment (between columns)	N.A	N.A	N.A	N.A	N.A
	Residual (within columns)	N.A	N.A	N.A
	Total	N.A	N.A
	Figure 4E
	ANOVA table (one-way ANOVA)	SS	DF	MS	F (DFn, DFd)	P value
	Treatment (between columns)	N.A	N.A	N.A	N.A	N.A
	Residual (within columns)	N.A	N.A	N.A
	Total	N.A	N.A
	Figure 5C
	ANOVA table (one-way ANOVA)	SS	DF	MS	F (DFn, DFd)	P value
	Treatment (between columns)	N.A	N.A	N.A	N.A	N.A
	Residual (within columns)	N.A	N.A	N.A
	Total	N.A	N.A
	Figure 5D
	ANOVA table (one-way ANOVA)	SS	DF	MS	F (DFn, DFd)	P value
	Treatment (between columns)	N.A	N.A	N.A	N.A	N.A
	Residual (within columns)	N.A	N.A	N.A
	Total	N.A	N.A
	Figure 5E
	ANOVA table (one-way ANOVA)	SS	DF	MS	F (DFn, DFd)	P value
	Treatment (between columns)	N.A	N.A	N.A	N.A	N.A
	Residual (within columns)	N.A	N.A	N.A
	Total	N.A	N.A
	Figure 6B
	ANOVA table (one-way ANOVA)	SS	DF	MS	F (DFn, DFd)	P value
	Treatment (between columns)	2193	5	438.5	F (5, 88) = 29.63	P<0.0001
	Residual (within columns)	1303	88	14.8
	Total	3495	93
	Figure 6D
	ANOVA table (one-way ANOVA)	SS	DF	MS	F (DFn, DFd)	P value
	Treatment (between columns)	9511	5	1902	F (5, 172) = 127.7	P<0.0001
	Residual (within columns)	2562	172	14.89
	Total	12072	177
	Figure 7B
	ANOVA table (one-way ANOVA)	SS	DF	MS	F (DFn, DFd)	P value
	Treatment (between columns)	327	3	109	F (3, 31) = 15.96	P<0.0001
	Residual (within columns)	211.7	31	6.829
	Total	538.7	34

## Sheet: Suppl. figures
Supplemental Data, Jie Wang et al. (2023). SMB controls decompartmentalization in Arabidopsis root cap cells to execute programmed cell death. Plant Cell.
	Supplemental Data Set S4. ANOVA Tables.
	SS = Sum of squares; DF = degrees of freedom; MS = Mean Squares
	Supplemental Figure S3
	ANOVA table (one-way ANOVA)	SS	DF	MS	F (DFn, DFd)	P value
	Treatment (between columns)	N.A	N.A	N.A	N.A	N.A
	Residual (within columns)	N.A	N.A	N.A
	Total	N.A	N.A
	Supplemental Figure S4
	ANOVA table (one-way ANOVA)	SS	DF	MS	F (DFn, DFd)	P value
	Treatment (between columns)	N.A	N.A	N.A	N.A	N.A
	Residual (within columns)	N.A	N.A	N.A
	Total	N.A	N.A
